# Supplementary material for: Community-based health care is an essential component of a resilient health system: evidence from Ebola outbreak in Liberia
Source: BMC Public Health. 2017 Jan 17;17:84. doi: 10.1186/s12889-016-4012-y (PMC5240441; doi:10.1186/s12889-016-4012-y)
Supplement: Additional file 1: — gCHV Community Register Data. This file provides the raw data and summary data of CHW community registers in the LNRCS MNCH project communities. (XLS 299 kb) [file 12889_2016_4012_MOESM1_ESM.xls]

## Sheet: gCHV data
Liberia Red Cross Society – Maternal Newborn and Child Health Project
gCHV Register Data
Counties	2014-01-01	2014-02-01	2014-03-01	2014-04-01	2014-05-01	2014-06-01	2014-07-01	2014-08-01	2014-09-01	2014-10-01	2014-11-01	2014-12-01	2015-01-01	2015-02-01	2015-03-01	Total	Monthly Average (children treated or referred)
All Communities Total	320	220	226	267	268	330	233	211	110	136	207	246	367	382	341	3864	257.6
Treated	272	193	197	233	244	303	186	184	81	102	179	200	332	340	294	3340	222.667
Referred	48	27	29	34	24	27	47	27	29	34	28	46	35	42	47	524	34.9333
Bomi County	53	44	46	70	77	123	71	79	25	53	31	42	65	80	72	931	62.0667
Bomi County Treated	53	42	43	65	74	117	69	79	25	52	30	40	57	76	69	891	59.4
Referred	0	2	3	5	3	6	2	0	0	1	1	2	8	4	3	40	2.66667
Grand Gedeh County	133	87	98	119	123	110	80	77	37	29	127	163	161	146	138	1628	108.533
Grand Gedeh Treated	124	85	89	111	114	105	78	75	34	28	126	141	158	134	123	1525	101.667
Referred	9	2	9	8	9	5	2	2	3	1	1	22	3	12	15	103	6.86667
Gbarpolu County	134	89	82	78	68	97	82	55	48	54	49	41	141	156	131	1305	87
Gbarpolu Treated	95	66	65	57	56	81	39	30	22	22	23	19	117	130	102	924	61.6
Referred	39	23	17	21	12	16	43	25	26	32	26	22	24	26	29	381	25.4
Indicators by Community/gCHV	2014-01-01	2014-02-01	2014-03-01	2014-04-01	2014-05-01	2014-06-01	2014-07-01	2014-08-01	2014-09-01	2014-10-01	2014-11-01	2014-12-01	2015-01-01	2015-02-01	2015-03-01	Total	Monthly Average (treated or referred)
GBARPOLU																	99
1	9	20	5	5	7	6	4	3	3	3	6	6	9	7	6	99	6.6
Treated	1	12	1	0	7	4	1	0	0	0	0	0	0	3	4	33
Referred	8	8	4	5	0	2	3	3	3	3	6	6	9	4	2	66
# under 5 years children given drugs for ARI	1	1	1	0	2	0	0	0	0	0	0	0	0	0	0	5
# under 5 years children Referred for ARI	3	0	2	1	0	0	0	0	0	0	0	0	0	0	0	6
# under 5 years children given drugs for Diarrhea	0	11	0	0	5	4	1	0	0	0	0	0	0	0	0	21
# under 5 years children referred for Diarrhea	5	8	1	4	0	2	2	1	1	1	2	5	3	1	0	36
# under 5 years children given drugs for Malaria	0	0	0	0	0	0	0	0	0	0	0	0	0	3	4	7
# under 5 years children referred for Malaria	0	0	1	0	0	0	1	2	2	2	4	1	6	3	2	24
2	12	10	9	8	7	5	2	1	0	1	0	0	5	8	10	78	5.2
Treated	0	9	6	0	7	5	0	0	0	0	0	0	5	8	10	50
Referred	12	1	3	8	0	0	2	1	0	1	0	0	0	0	0	28
# under 5 years children given drugs for ARI	0	3	2	0	1	0	0	0	0	0	0	0	0	0	0	6
# under 5 years children Referred for ARI	2	1	1	1	0	0	0	0	0	0	0	0	0	0	0	5
# under 5 years children given drugs for Diarrhea	0	6	4	0	6	5	0	0	0	0	0	0	0	0	0	21
# under 5 years children referred for Diarrhea	9	0	1	4	0	0	0	0	0	0	0	0	0	0	0	14
# under 5 years children given drugs for Malaria	0	0	0	0	0	0	0	0	0	0	0	0	5	8	10	23
# under 5 years children referred for Malaria	1	0	1	3	0	0	2	1	0	1	0	0	0	0	0	9
3	4	0	3	0	0	0	0	0	0	0	0	0	0	4	0	11	0.733333
Treated	4	0	3	0	0	0	0	0	0	0	0	0	0	4	0	11
Referred	0	0	0	0	0	0	0	0	0	0	0	0	0	0	0	0
# under 5 years children given drugs for ARI	1	0	3	0	0	0	0	0	0	0	0	0	0	0	0	4
# under 5 years children Referred for ARI	0	0	0	0	0	0	0	0	0	0	0	0	0	0	0	0
# under 5 years children given drugs for Diarrhea	3	0	0	0	0	0	0	0	0	0	0	0	0	0	0	3
# under 5 years children referred for Diarrhea	0	0	0	0	0	0	0	0	0	0	0	0	0	0	0	0
# under 5 years children given drugs for Malaria	0	0	0	0	0	0	0	0	0	0	0	0	0	4	0	4
# under 5 years children referred for Malaria	0	0	0	0	0	0	0	0	0	0	0	0	0	0	0	0
4	0	0	0	0	0	5	3	6	0	0	0	0	0	14	2	30	2
Treated	0	0	0	0	0	2	3	6	0	0	0	0	0	14	2	27
Referred	0	0	0	0	0	3	0	0	0	0	0	0	0	0	0	3
# under 5 years children given drugs for ARI	0	0	0	0	0	0	0	0	0	0	0	0	0	0	0	0
# under 5 years children Referred for ARI	0	0	0	0	0	0	0	0	0	0	0	0	0	0	0	0
# under 5 years children given drugs for Diarrhea	0	0	0	0	0	2	3	6	0	0	0	0	0	0	0	11
# under 5 years children referred for Diarrhea	0	0	0	0	0	2	0	0	0	0	0	0	0	0	0	2
# under 5 years children given drugs for Malaria	0	0	0	0	0	0	0	0	0	0	0	0	0	14	2	16
# under 5 years children referred for Malaria	0	0	0	0	0	1	0	0	0	0	0	0	0	0	0	1
5	7	10	4	6	8	8	5	3	4	2	3	0	5	8	8	81	5.4
Treated	6	8	0	6	8	8	2	0	0	0	0	0	5	8	8	59
Referred	1	2	4	0	0	0	3	3	4	2	3	0	0	0	0	22
# under 5 years children given drugs for ARI	3	3	0	3	6	4	0	0	0	0	0	0	0	0	0	19
# under 5 years children Referred for ARI	0	0	2	0	0	0	0	0	0	1	2	0	0	0	0	5
# under 5 years children given drugs for Diarrhea	3	5	0	3	2	4	2	0	0	0	0	0	0	0	0	19
# under 5 years children referred for Diarrhea	0	0	2	0	0	0	0	0	0	0	0	0	0	0	0	2
# under 5 years children given drugs for Malaria	0	0	0	0	0	0	0	0	0	0	0	0	5	8	8	21
# under 5 years children referred for Malaria	1	2	0	0	0	0	3	3	4	1	1	0	0	0	0	15
6	3	2	2	0	0	2	0	3	2	2	0	0	4	0	0	20	1.33333
Treated	3	2	1	0	0	1	0	0	0	0	0	0	3	0	0	10
Referred	0	0	1	0	0	1	0	3	2	2	0	0	1	0	0	10
# under 5 years children given drugs for ARI	1	1	0	0	0	0	0	0	0	0	0	0	0	0	0	2
# under 5 years children Referred for ARI	0	0	0	0	0	1	0	0	1	1	0	0	1	0	0	4
# under 5 years children given drugs for Diarrhea	2	1	1	0	0	1	0	0	0	0	0	0	1	0	0	6
# under 5 years children referred for Diarrhea	0	0	0	0	0	0	0	1	0	0	0	0	0	0	0	1
# under 5 years children given drugs for Malaria	0	0	0	0	0	0	0	0	0	0	0	0	2	0	0	2
# under 5 years children referred for Malaria	0	0	1	0	0	0	0	2	1	1	0	0	0	0	0	5
7	0	0	0	0	0	8	4	0	0	0	0	0	4	13	0	29	1.93333
Treated	0	0	0	0	0	6	4	0	0	0	0	0	4	12	0	26
Referred	0	0	0	0	0	2	0	0	0	0	0	0	0	1	0	3
# under 5 years children given drugs for ARI	NA	NA	Didn't bring records			3	2	Didn’t bring records					0	0		5
# under 5 years children Referred for ARI	NA	NA				1	0						0	0		1
# under 5 years children given drugs for Diarrhea	NA	NA				3	2						0	0		5
# under 5 years children referred for Diarrhea	NA	NA				1	0						0	0		1
# under 5 years children given drugs for Malaria	NA	NA				0	0						4	12		16
# under 5 years children referred for Malaria	NA	NA				0	0						0	1		1
8	0	0	0	0	0	5	10	4	6	7	5	0	7	2	0	46	3.06667
Treated	0	0	0	0	0	5	5	4	4	3	5	0	7	2	0	35
Referred	0	0	0	0	0	0	5	0	2	4	0	0	0	0	0	11
# under 5 years children given drugs for ARI	NA					3	3	2	4	0	5	0	0	0	0	17
# under 5 years children Referred for ARI						0	5	0	0	1	0	0	0	0	0	6
# under 5 years children given drugs for Diarrhea						2	2	2	0	3	0	0	0	0	0	9
# under 5 years children referred for Diarrhea						0	0	0	2	3	0	0	0	0	0	5
# under 5 years children given drugs for Malaria						0	0	0	0	0	0	0	7	2	0	9
# under 5 years children referred for Malaria						0	0	0	0	0	0	0	0	0	0	0
9	0	0	0	8	0	0	0	0	0	0	0	0	5	0	0	13	0.866667
Treated	0	0	0	8	0	0	0	0	0	0	0	0	5	0	0	13
Referred	0	0	0	0	0	0	0	0	0	0	0	0	0	0	0	0
# under 5 years children given drugs for ARI	0	0	0	5	0	0	0	0	0	0	0	0	0	0	0	5
# under 5 years children Referred for ARI	0	0	0	0	0	0	0	0	0	0	0	0	0	0	0	0
# under 5 years children given drugs for Diarrhea	0	0	0	3	0	0	0	0	0	0	0	0	0	0	0	3
# under 5 years children referred for Diarrhea	0	0	0	0	0	0	0	0	0	0	0	0	0	0	0	0
# under 5 years children given drugs for Malaria	0	0	0	0	0	0	0	0	0	0	0	0	5	0	0	5
# under 5 years children referred for Malaria	0	0	0	0	0	0	0	0	0	0	0	0	0	0	0	0
10	19	0	0	0	0	10	0	0	0	0	0	0	8	0	0	37	2.46667
Treated	19	0	0	0	0	10	0	0	0	0	0	0	8	0	0	37
Referred	0	0	0	0	0	0	0	0	0	0	0	0	0	0	0	0
# under 5 years children given drugs for ARI	10	0	0	0	0	0	0	0	0	0	0	0	0	0	0	10
# under 5 years children Referred for ARI	0	0	0	0	0	0	0	0	0	0	0	0	0	0	0	0
# under 5 years children given drugs for Diarrhea	9	0	0	0	0	10	0	0	0	0	0	0	0	0	0	19
# under 5 years children referred for Diarrhea	0	0	0	0	0	0	0	0	0	0	0	0	0	0	0	0
# under 5 years children given drugs for Malaria	0	0	0	0	0	0	0	0	0	0	0	0	8	0	0	8
# under 5 years children referred for Malaria	0	0	0	0	0	0	0	0	0	0	0	0	0	0	0	0
11	0	0	0	0	0	0	0	0	0	0	0	0	8	7	6	21	7
Treated	0	0	0	0	0	0	0	0	0	0	0	0	8	7	6	21
Referred	0	0	0	0	0	0	0	0	0	0	0	0	0	0	0	0
# under 5 years children given drugs for ARI	NA (New gCHV)												0	0	0	0
# under 5 years children Referred for ARI													0	0	0	0
# under 5 years children given drugs for Diarrhea													0	0	0	0
# under 5 years children referred for Diarrhea													0	0	0	0
# under 5 years children given drugs for Malaria													8	7	6	21
# under 5 years children referred for Malaria													0	0	0	0
12	0	0	5	3	0	5	3	5	3	4	3	2	6	0	0	39	2.6
Treated	0	0	5	3	0	5	3	5	3	4	3	2	6	0	0	39
Referred	0	0	0	0	0	0	0	0	0	0	0	0	0	0	0	0
# under 5 years children given drugs for ARI	0	0	5	0	0	5	2	3	1	2	2	2	2	0	0	24
# under 5 years children Referred for ARI	0	0	0	0	0	0	0	0	0	0	0	0	0	0	0	0
# under 5 years children given drugs for Diarrhea	0	0	0	3	0	0	1	2	2	2	1	0	4	0	0	15
# under 5 years children referred for Diarrhea	0	0	0	0	0	0	0	0	0	0	0	0	0	0	0	0
# under 5 years children given drugs for Malaria	0	0	0	0	0	0	0	0	0	0	0	0	0	0	0	0
# under 5 years children referred for Malaria	0	0	0	0	0	0	0	0	0	0	0	0	0	0	0	0
13	9	0	0	0	0	0	0	0	0	1	0	0	6	11	8	35	2.33333
Treated	8	0	0	0	0	0	0	0	0	0	0	0	6	10	8	32
Referred	1	0	0	0	0	0	0	0	0	1	0	0	0	1	0	3
# under 5 years children given drugs for ARI	0	0	0	0	0	0	0	0	0	0	0	0	0	0	0	0
# under 5 years children Referred for ARI	1	0	0	0	0	0	0	0	0	0	0	0	0	1	0	2
# under 5 years children given drugs for Diarrhea	8	0	0	0	0	0	0	0	0	0	0	0	3	4	3	18
# under 5 years children referred for Diarrhea	0	0	0	0	0	0	0	0	0	1	0	0	0	0	0	1
# under 5 years children given drugs for Malaria	0	0	0	0	0	0	0	0	0	0	0	0	3	6	5	14
# under 5 years children referred for Malaria	0	0	0	0	0	0	0	0	0	0	0	0	0	0	0	0
14	14	6	2	0	11	7	8	6	6	7	4	2	5	1	0	79	5.26667
Treated	6	2	2	0	5	3	5	4	2	7	4	2	5	1	0	48
Referred	8	4	0	0	6	4	3	2	4	0	0	0	0	0	0	31
# under 5 years children given drugs for ARI	5	2	1	0	3	1	2	2	1	2	2	0	0	0	0	21
# under 5 years children Referred for ARI	2	1	0	0	2	0	1	0	3	0	0	0	0	0	0	9
# under 5 years children given drugs for Diarrhea	1	0	1	0	2	2	3	2	1	5	2	2	2	0	0	23
# under 5 years children referred for Diarrhea	0	0	0	0	0	3	0	0	0	0	0	0	0	0	0	3
# under 5 years children given drugs for Malaria	0	0	0	0	0	0	0	0	0	0	0	0	3	1	0	4
# under 5 years children referred for Malaria	6	3	0	0	4	1	2	2	1	0	0	0	0	0	0	19
15	0	0	0	0	0	0	8	7	4	4	4	3	6	10	12	58	3.86667
Treated	0	0	0	0	0	0	0	0	0	0	0	0	4	8	11	23
Referred	0	0	0	0	0	0	8	7	4	4	4	3	2	2	1	35
# under 5 years children given drugs for ARI						0	0	0	0	0	0	0	0	0	0	0
# under 5 years children Referred for ARI						0	5	3	2	2	2	1	2	2	1	20
# under 5 years children given drugs for Diarrhea						0	0	0	0	0	0	0	0	4	5	9
# under 5 years children referred for Diarrhea						0	3	4	2	2	2	2	0	0	0	15
# under 5 years children given drugs for Malaria						0	0	0	0	0	0	0	4	4	6	14
# under 5 years children referred for Malaria						0	0	0	0	0	0	0	0	0	0	0
16	2	2	3	3	4	3	4	0	0	0	2	2	4	3	2	34	2.26667
Treated	2	2	3	3	4	3	4	0	0	0	2	2	4	3	2	34
Referred	0	0	0	0	0	0	0	0	0	0	0	0	0	0	0	0
# under 5 years children given drugs for ARI	0	0	0	0	0	0	3	0	0	0	1	1	0	0	0	5
# under 5 years children referred for ARI	0	0	0	0	0	0	0	0	0	0	0	0	0	0	0	0
# under 5 years children given drugs for Diarrhea	2	2	3	3	4	3	1	0	0	0	1	1	0	0	0	20
# under 5 years children referred for Diarrhea	0	0	0	0	0	0	0	0	0	0	0	0	0	0	0	0
# under 5 years children given drugs for Malaria	0	0	0	0	0	0	0	0	0	0	0	0	4	3	2	9
# under 5 years children referred for Malaria	0	0	0	0	0	0	0	0	0	0	0	0	0	0	0	0
17	0	3	9	3	3	5	4	3	4	4	5	6	5	0	8	62	4.13333
Treated	0	3	9	3	3	5	4	3	4	4	5	6	3	0	7	59
Referred	0	0	0	0	0	0	0	0	0	0	0	0	2	0	1	3
# under 5 years children given drugs for ARI	0	3	1	3	1	2	3	2	2	3	4	3	0	0	0	27
# under 5 years children referred for ARI	0	0	0	0	0	0	0	0	0	0	0	0	2	0	1	3
# under 5 years children given drugs for Diarrhea	0	0	8	0	2	3	1	1	2	1	1	3	1	0	3	26
# under 5 years children referred for Diarrhea	0	0	0	0	0	0	0	0	0	0	0	0	0	0	0	0
# under 5 years children given drugs for Malaria	0	0	0	0	0	0	0	0	0	0	0	0	2	0	4	6
# under 5 years children referred for Malaria	0	0	0	0	0	0	0	0	0	0	0	0	0	0	0	0
18	8	5	10	8	8	6	8	3	9	5	5	4	12	7	10	108	7.2
Treated	5	3	7	5	5	3	0	3	5	0	0	0	7	2	4	49
Referred	3	2	3	3	3	3	8	0	4	5	5	4	5	5	6	59
# under 5 years children given drugs for ARI	1	1	2	3	2	0	0	1	3	0	0	0	4	0	0	17
# under 5 years children referred for ARI	0	2	1	0	1	1	2	0	1	2	3	2	1	2	3	21
# under 5 years children given drugs for Diarrhea	2	1	1	1	3	0	0	2	0	0	0	0	0	0	0	10
# under 5 years children referred for Diarrhea	0	0	0	2	1	2	3	0	3	2	1	1	3	3	3	24
# under 5 years children given drugs for Malaria	2	1	4	1	0	3	0	0	2	0	0	0	3	2	4	22
# under 5 years children referred for Malaria	3	0	2	1	1	0	3	0	0	1	1	1	1	0	0	14
19	0	0	0	0	0	0	0	0	0	0	0	0	3	3	3	9	3
Treated	0	0	0	0	0	0	0	0	0	0	0	0	3	3	3	9
Referred	0	0	0	0	0	0	0	0	0	0	0	0	0	0	0	0
# under 5 years children given drugs for ARI	NA (New gCHV)												0	0	0	0
# under 5 years children referred for ARI													0	0	0	0
# under 5 years children given drugs for Diarrhea													0	0	0	0
# under 5 years children referred for Diarrhea													0	0	0	0
# under 5 years children given drugs for Malaria													3	3	3	9
# under 5 years children referred for Malaria													0	0	0	0
20	11	6	6	1	9	11	8	5	2	4	6	4	2	6	4	85	5.66667
Treated	11	6	6	1	9	11	0	0	0	0	0	0	2	6	0	52
Referred	0	0	0	0	0	0	8	5	2	4	6	4	0	0	4	33
# under 5 years children given drugs for ARI	1	1	1	0	3	3	0	0	0	0	0	0	0	0	0	9
# under 5 years children referred for ARI	0	0	0	0	0	0	5	3	1	2	4	1	0	0	0	16
# under 5 years children given drugs for Diarrhea	7	2	4	1	1	8	0	0	0	0	0	0	0	2	0	25
# under 5 years children referred for Diarrhea	0	0	0	0	0	0	3	2	1	2	2	2	0	0	4	16
# under 5 years children given drugs for Malaria	3	3	1	0	5	0	0	0	0	0	0	0	2	4	0	18
# under 5 years children referred for Malaria	0	0	0	0	0	0	0	0	0	0	0	1	0	0	0	1
21	0	0	0	14	0	0	0	0	0	0	0	0	5	5	4	28	1.86667
Treated	0	0	0	14	0	0	0	0	0	0	0	0	5	5	4	28
Referred	0	0	0	0	0	0	0	0	0	0	0	0	0	0	0	0
# under 5 years children given drugs for ARI	0	0	0	4	0	0	0	0	0	0	0	0	0	0	0	4
# under 5 years children referred for ARI	0	0	0	0	0	0	0	0	0	0	0	0	0	0	0	0
# under 5 years children given drugs for Diarrhea	0	0	0	10	0	0	0	0	0	0	0	0	0	0	0	10
# under 5 years children referred for Diarrhea	0	0	0	0	0	0	0	0	0	0	0	0	0	0	0	0
# under 5 years children given drugs for Malaria	0	0	0	0	0	0	0	0	0	0	0	0	5	5	4	14
# under 5 years children referred for Malaria	0	0	0	0	0	0	0	0	0	0	0	0	0	0	0	0
22	3	4	5	5	2	0	0	0	0	0	0	7	15	19	4	64	4.26667
Treated	3	4	5	3	0	0	0	0	0	0	0	5	15	14	3	52
Referred	0	0	0	2	2	0	0	0	0	0	0	2	0	5	1	12
# under 5 years children given drugs for ARI	0	1	3	2	0	0	0	0	0	0	0	4	4	5	0	19
# under 5 years children referred for ARI	0	0	0	0	2	0	0	0	0	0	0	2	0	2	0	6
# under 5 years children given drugs for Diarrhea	3	3	2	1	0	0	0	0	0	0	0	1	6	5	0	21
# under 5 years children referred for Diarrhea	0	0	0	2	0	0	0	0	0	0	0	0	0	0	0	2
# under 5 years children given drugs for Malaria	0	0	0	0	0	0	0	0	0	0	0	0	5	4	3	12
# under 5 years children referred for Malaria	0	0	0	0	0	0	0	0	0	0	0	0	0	3	1	4
23	4	3	4	3	2	2	5	6	4	7	5	3	0	0	0	48	3.2
Treated	3	3	3	1	1	2	3	5	4	4	4	2	0	0	0	35
Referred	1	0	1	2	1	0	2	1	0	3	1	1	0	0	0	13
# under 5 years children given drugs for ARI	1	2	2	1	1	1	1	2	3	2	2	1	0	0	0	19
# under 5 years children referred for ARI	0	0	0	0	1	0	1	1	0	1	1	1	0	0	0	6
# under 5 years children given drugs for Diarrhea	2	1	1	0	0	1	2	3	1	2	2	1	0	0	0	16
# under 5 years children referred for Diarrhea	1	0	1	2	0	0	0	0	0	2	0	0	0	0	0	6
# under 5 years children given drugs for Malaria	0	0	0	0	0	0	0	0	0	0	0	0	0	0	0	0
# under 5 years children referred for Malaria	0	0	0	0	0	0	1	0	0	0	0	0	0	0	0	1
24	3	4	9	1	1	4	3	0	0	0	0	0	2	6	13	46	3.06667
Treated	3	3	8	1	1	4	3	0	0	0	0	0	0	5	9	37
Referred	0	1	1	0	0	0	0	0	0	0	0	0	2	1	4	9
# under 5 years children given drugs for ARI	3	1	4	1	1	1	2	0	0	0	0	0	0	2	2	17
# under 5 years children referred for ARI	0	0	0	0	0	0	0	0	0	0	0	0	0	0	0	0
# under 5 years children given drugs for Diarrhea	0	2	4	0	0	3	1	0	0	0	0	0	0	2	2	14
# under 5 years children referred for Diarrhea	0	1	1	0	0	0	0	0	0	0	0	0	1	1	2	6
# under 5 years children given drugs for Malaria	0	0	0	0	0	0	0	0	0	0	0	0	0	1	5	6
# under 5 years children referred for Malaria	0	0	0	0	0	0	0	0	0	0	0	0	1	0	2	3
25	2	3	2	4	2	1	2	0	1	3	1	2	1	2	4	30	2
Treated	1	3	2	4	2	1	1	0	0	0	0	0	1	2	4	21
Referred	1	0	0	0	0	0	1	0	1	3	1	2	0	0	0	9
# under 5 years children given drugs for ARI	0	2	2	3	1	1	0	0	0	0	0	0	0	0	0	9
# under 5 years children referred for ARI	1	0	0	0	0	0	1	0	1	2	0	0	0	0	0	5
# under 5 years children given drugs for Diarrhea	1	1	0	1	1	0	1	0	0	0	0	0	0	0	1	6
# under 5 years children referred for Diarrhea	0	0	0	0	0	0	0	0	0	0	1	1	0	0	0	2
# under 5 years children given drugs for Malaria	0	0	0	0	0	0	0	0	0	0	0	0	1	2	3	6
# under 5 years children referred for Malaria	0	0	0	0	0	0	0	0	0	1	0	1	0	0	0	2
26	0	0	0	0	0	0	0	0	0	0	0	0	3	7	10	20	6.66667
Treated	0	0	0	0	0	0	0	0	0	0	0	0	3	7	10	20
Referred	0	0	0	0	0	0	0	0	0	0	0	0	0	0	0	0
# under 5 years children given drugs for ARI	NA (New gCHV)												0	0	0	0
# under 5 years children referred for ARI													0	0	0	0
# under 5 years children given drugs for Diarrhea													0	0	0	0
# under 5 years children referred for Diarrhea													0	0	0	0
# under 5 years children given drugs for Malaria													3	7	10	20
# under 5 years children referred for Malaria													0	0	0	0
27	17	5	0	0	0	0	0	0	0	0	0	0	3	0	0	25	1.66667
Treated	17	0	0	0	0	0	0	0	0	0	0	0	3	0	0	20
Referred	0	5	0	0	0	0	0	0	0	0	0	0	0	0	0	5
# under 5 years children given drugs for ARI	7	0	0	0	0	0	0	0	0	0	0	0	0	0	0	7
# under 5 years children referred for ARI	0	4	0	0	0	0	0	0	0	0	0	0	0	0	0	4
# under 5 years children given drugs for Diarrhea	10	0	0	0	0	0	0	0	0	0	0	0	0	0	0	10
# under 5 years children referred for Diarrhea	0	1	0	0	0	0	0	0	0	0	0	0	0	0	0	1
# under 5 years children given drugs for Malaria	0	0	0	0	0	0	0	0	0	0	0	0	3	0	0	3
# under 5 years children referred for Malaria	0	0	0	0	0	0	0	0	0	0	0	0	0	0	0	0
28	7	6	4	6	4	4	1	0	0	0	0	0	5	6	7	50	3.33333
Treated	3	6	4	5	4	3	1	0	0	0	0	0	5	6	7	44
Referred	4	0	0	1	0	1	0	0	0	0	0	0	0	0	0	6
# under 5 years children given drugs for ARI	3	4	1	3	2	0	0	0	0	0	0	0	0	0	0	13
# under 5 years children referred for ARI	2	0	0	1	0	0	0	0	0	0	0	0	0	0	0	3
# under 5 years children given drugs for Diarrhea	0	0	1	1	0	0	1	0	0	0	0	0	0	0	0	3
# under 5 years children referred for Diarrhea	2	0	0	0	0	0	0	0	0	0	0	0	0	0	0	2
# under 5 years children given drugs for Malaria	0	2	2	1	2	3	0	0	0	0	0	0	5	6	7	28
# under 5 years children referred for Malaria	0	0	0	0	0	1	0	0	0	0	0	0	0	0	0	1
BOMI																	62.0667
1	2	2	10	18	13	21	7	8	2	10	2	0	10	11	12	128	8.53333
Treated	2	2	8	14	13	20	5	8	2	10	1	0	7	9	12	113
Referred	0	0	2	4	0	1	2	0	0	0	1	0	3	2	0	15
# under 5 years children given drugs for ARI	2	0	4	11	9	15	4	6	0	10	1	0	0	0	0	62
# under 5 years children referred for ARI	0	0	0	2	0	1	1	0	0	0	0	0	1	1	0	6
# under 5 years children given drugs for Diarrhea	0	2	4	3	4	5	1	2	2	0	0	0	1	1	8	33
# under 5 years children referred for Diarrhea	0	0	0	0	0	0	1	0	0	0	0	0	0	0	0	1
# under 5 years children given drugs for Malaria	0	0	0	0	0	0	0	0	0	0	0	0	6	8	4	18
# under 5 years children referred for Malaria	0	0	2	2	0	0	0	0	0	0	1	0	2	1	0	8
2	9	6	6	8	13	29	14	8	1	11	4	4	3	5	3	124	8.26667
Treated	9	6	6	8	13	25	14	8	1	11	4	4	3	5	3	120
Referred	0	0	0	0	0	4	0	0	0	0	0	0	0	0	0	4
# under 5 years children given drugs for ARI	7	3	4	5	11	21	11	4	1	3	0	0	0	0	0	70
# under 5 years children referred for ARI	0	0	0	0	0	0	0	0	0	0	0	0	0	0	0	0
# under 5 years children given drugs for Diarrhea	2	3	2	3	2	4	3	4	0	8	4	4	0	2	3	44
# under 5 years children referred for Diarrhea	0	0	0	0	0	0	0	0	0	0	0	0	0	0	0	0
# under 5 years children given drugs for Malaria	0	0	0	0	0	0	0	0	0	0	0	0	3	3	0	6
# under 5 years children referred for Malaria	0	0	0	0	0	4	0	0	0	0	0	0	0	0	0	4
3	3	1	0	0	0	4	0	5	6	5	4	0	0	0	2	30	2
Treated	3	1	0	0	0	4	0	5	6	5	4	0	0	0	2	30
Referred	0	0	0	0	0	0	0	0	0	0	0	0	0	0	0	0
# under 5 years children given drugs for ARI	1	1	0	0	0	0	0	4	2	5	3	0	0	0	0	16
# under 5 years children referred for ARI	0	0	0	0	0	0	0	0	0	0	0	0	0	0	0	0
# under 5 years children given drugs for Diarrhea	2	0	0	0	0	4	0	1	4	0	1	0	0	0	2	14
# under 5 years children referred for Diarrhea	0	0	0	0	0	0	0	0	0	0	0	0	0	0	0	0
# under 5 years children given drugs for Malaria	0	0	0	0	0	0	0	0	0	0	0	0	0	0	0	0
# under 5 years children referred for Malaria	0	0	0	0	0	0	0	0	0	0	0	0	0	0	0	0
4	7	9	4	5	13	13	4	4	1	5	4	6	2	7	9	93	6.2
Treated	7	9	3	5	10	12	4	4	1	4	4	6	2	7	8	86
Referred	0	0	1	0	3	1	0	0	0	1	0	0	0	0	1	7
# under 5 years children given drugs for ARI	5	5	2	1	8	9	3	1	0	1	2	2	0	0	0	39
# under 5 years children referred for ARI	0	0	1	0	3	1	0	0	0	0	0	0	0	0	1	6
# under 5 years children given drugs for Diarrhea	2	4	1	4	2	3	1	3	1	3	2	4	2	2	2	36
# under 5 years children referred for Diarrhea	0	0	0	0	0	0	0	0	0	1	0	0	0	0	0	1
# under 5 years children given drugs for Malaria	0	0	0	0	0	0	0	0	0	0	0	0	0	5	6	11
# under 5 years children referred for Malaria	0	0	0	0	0	0	0	0	0	0	0	0	0	0	0	0
5	2	0	0	9	2	4	13	8	3	4	5	2	8	0	0	60	4
Treated	2	0	0	9	2	4	13	8	3	4	5	1	4	0	0	55
Referred	0	0	0	0	0	0	0	0	0	0	0	1	4	0	0	5
# under 5 years children given drugs for ARI	0	0	0	5	1	3	12	5	0	1	2	1	4	0	0	34
# under 5 years children referred for ARI	0	0	0	0	0	0	0	0	0	0	0	1	4	0	0	5
# under 5 years children given drugs for Diarrhea	2	0	0	4	1	1	1	3	3	3	3	0	0	0	0	21
# under 5 years children referred for Diarrhea	0	0	0	0	0	0	0	0	0	0	0	0	0	0	0	0
# under 5 years children given drugs for Malaria	0	0	0	0	0	0	0	0	0	0	0	0	0	0	0	0
# under 5 years children referred for Malaria	0	0	0	0	0	0	0	0	0	0	0	0	0	0	0	0
6	9	6	4	3	4	3	0	4	4	4	0	1	5	0	3	50	3.33333
Treated	9	6	4	3	4	3	0	4	4	4	0	1	5	0	3	50
Referred	0	0	0	0	0	0	0	0	0	0	0	0	0	0	0	0
# under 5 years children given drugs for ARI	6	3	2	2	3	2	0	0	4	1	0	0	0	0	0	23
# under 5 years children referred for ARI	0	0	0	0	0	0	0	0	0	0	0	0	0	0	0	0
# under 5 years children given drugs for Diarrhea	3	3	2	1	1	1	0	4	0	3	0	1	5	0	3	27
# under 5 years children referred for Diarrhea	0	0	0	0	0	0	0	0	0	0	0	0	0	0	0	0
# under 5 years children given drugs for Malaria	0	0	0	0	0	0	0	0	0	0	0	0	0	0	0	0
# under 5 years children referred for Malaria	0	0	0	0	0	0	0	0	0	0	0	0	0	0	0	0
7	5	5	6	11	2	8	6	15	0	0	0	7	6	5	6	82	5.46667
Treated	5	5	6	11	2	8	6	15	0	0	0	7	6	5	6	82
Referred	0	0	0	0	0	0	0	0	0	0	0	0	0	0	0	0
# under 5 years children given drugs for ARI	3	3	4	8	2	5	1	9	0	0	0	3	3	0	0	41
# under 5 years children referred for ARI	0	0	0	0	0	0	0	0	0	0	0	0	0	0	0	0
# under 5 years children given drugs for Diarrhea	2	2	2	3	0	3	5	6	0	0	0	4	2	1	0	30
# under 5 years children referred for Diarrhea	0	0	0	0	0	0	0	0	0	0	0	0	0	0	0	0
# under 5 years children given drugs for Malaria	0	0	0	0	0	0	0	0	0	0	0	0	1	4	6	11
# under 5 years children referred for Malaria	0	0	0	0	0	0	0	0	0	0	0	0	0	0	0	0
8	1	3	1	1	4	8	1	3	2	1	1	1	3	1	6	37	2.46667
Treated	1	3	1	1	4	8	1	3	2	1	1	1	3	1	6	37
Referred	0	0	0	0	0	0	0	0	0	0	0	0	0	0	0	0
# under 5 years children given drugs for ARI	1	2	0	1	2	4	1	0	0	1	0	1	0	0	0	13
# under 5 years children referred for ARI	0	0	0	0	0	0	0	0	0	0	0	0	0	0	0	0
# under 5 years children given drugs for Diarrhea	0	1	1	0	2	4	0	3	2	0	1	0	1	0	4	19
# under 5 years children referred for Diarrhea	0	0	0	0	0	0	0	0	0	0	0	0	0	0	0	0
# under 5 years children given drugs for Malaria	0	0	0	0	0	0	0	0	0	0	0	0	2	1	2	5
# under 5 years children referred for Malaria	0	0	0	0	0	0	0	0	0	0	0	0	0	0	0	0
9	4	1	0	0	0	1	0	0	0	0	0	0	0	17	8	31	2.06667
Treated	4	1	0	0	0	1	0	0	0	0	0	0	0	17	8	31
Referred	0	0	0	0	0	0	0	0	0	0	0	0	0	0	0	0
# under 5 years children given drugs for ARI	2	1	0	0	0	0	0	0	0	0	0	0	0	8	1	12
# under 5 years children referred for ARI	0	0	0	0	0	0	0	0	0	0	0	0	0	0	0	0
# under 5 years children given drugs for Diarrhea	2	0	0	0	0	1	0	0	0	0	0	0	0	4	5	12
# under 5 years children referred for Diarrhea	0	0	0	0	0	0	0	0	0	0	0	0	0	0	0	0
# under 5 years children given drugs for Malaria	0	0	0	0	0	0	0	0	0	0	0	0	0	5	2	7
# under 5 years children referred for Malaria	0	0	0	0	0	0	0	0	0	0	0	0	0	0	0	0
10	4	4	5	4	2	1	15	15	2	6	6	4	13	10	4	95	6.33333
Treated	4	4	5	4	2	1	15	15	2	6	6	3	12	10	4	93
Referred	0	0	0	0	0	0	0	0	0	0	0	1	1	0	0	2
# under 5 years children given drugs for ARI	1	4	3	4	1	0	12	13	1	3	3	1	1	1	2	50
# under 5 years children referred for ARI	0	0	0	0	0	0	0	0	0	0	0	1	0	0	0	1
# under 5 years children given drugs for Diarrhea	3	0	2	0	1	1	3	2	1	3	3	2	1	4	2	28
# under 5 years children referred for Diarrhea	0	0	0	0	0	0	0	0	0	0	0	0	0	0	0	0
# under 5 years children given drugs for Malaria	0	0	0	0	0	0	0	0	0	0	0	0	10	5	0	15
# under 5 years children referred for Malaria	0	0	0	0	0	0	0	0	0	0	0	0	1	0	0	1
11	3	3	2	2	17	14	0	0	0	6	1	7	1	7	9	72	4.8
Treated	3	1	2	2	17	14	0	0	0	6	1	7	1	7	8	69
Referred	0	2	0	0	0	0	0	0	0	0	0	0	0	0	1	3
# under 5 years children given drugs for ARI	2	1	1	0	11	14	0	0	0	2	1	4	0	0	0	36
# under 5 years children referred for ARI	0	2	0	0	0	0	0	0	0	0	0	0	0	0	1	3
# under 5 years children given drugs for Diarrhea	1	0	1	2	6	0	0	0	0	4	0	3	0	2	3	22
# under 5 years children referred for Diarrhea	0	0	0	0	0	0	0	0	0	0	0	0	0	0	0	0
# under 5 years children given drugs for Malaria	0	0	0	0	0	0	0	0	0	0	0	0	1	5	5	11
# under 5 years children referred for Malaria	0	0	0	0	0	0	0	0	0	0	0	0	0	0	0	0
12	0	0	0	0	0	0	0	0	0	0	0	0	0	2	1	3	0.2
Treated	0	0	0	0	0	0	0	0	0	0	0	0	0	0	0	0
Referred	0	0	0	0	0	0	0	0	0	0	0	0	0	2	1	3
# under 5 years children given drugs for ARI	0	0	0	0	0	0	0	0	0	0	0	0	0	0	0	0
# under 5 years children referred for ARI	0	0	0	0	0	0	0	0	0	0	0	0	0	0	0	0
# under 5 years children given drugs for Diarrhea	0	0	0	0	0	0	0	0	0	0	0	0	0	0	0	0
# under 5 years children referred for Diarrhea	0	0	0	0	0	0	0	0	0	0	0	0	0	2	1	3
# under 5 years children given drugs for Malaria	0	0	0	0	0	0	0	0	0	0	0	0	0	0	0	0
# under 5 years children referred for Malaria	0	0	0	0	0	0	0	0	0	0	0	0	0	0	0	0
13	2	0	1	0	0	0	0	4	4	0	0	3	5	4	4	27	1.8
Treated	2	0	1	0	0	0	0	4	4	0	0	3	5	4	4	27
Referred	0	0	0	0	0	0	0	0	0	0	0	0	0	0	0	0
# under 5 years children given drugs for ARI	0	0	0	0	0	0	0	0	0	0	0	0	0	0	0	0
# under 5 years children referred for ARI	0	0	0	0	0	0	0	0	0	0	0	0	0	0	0	0
# under 5 years children given drugs for Diarrhea	2	0	1	0	0	0	0	4	4	0	0	3	5	4	4	27
# under 5 years children referred for Diarrhea	0	0	0	0	0	0	0	0	0	0	0	0	0	0	0	0
# under 5 years children given drugs for Malaria	0	0	0	0	0	0	0	0	0	0	0	0	0	0	0	0
# under 5 years children referred for Malaria	0	0	0	0	0	0	0	0	0	0	0	0	0	0	0	0
14	0	0	0	0	3	5	3	2	0	1	4	3	2	6	5	34	2.26667
Treated	0	0	0	0	3	5	3	2	0	1	4	3	2	6	5	34
Referred	0	0	0	0	0	0	0	0	0	0	0	0	0	0	0	0
# under 5 years children given drugs for ARI	0	0	0	0	3	0	3	0	0	1	4	3	1	1	0	16
# under 5 years children referred for ARI	0	0	0	0	0	0	0	0	0	0	0	0	0	0	0	0
# under 5 years children given drugs for Diarrhea	0	0	0	0	0	5	0	2	0	0	0	0	1	0	2	10
# under 5 years children referred for Diarrhea	0	0	0	0	0	0	0	0	0	0	0	0	0	0	0	0
# under 5 years children given drugs for Malaria	0	0	0	0	0	0	0	0	0	0	0	0	0	5	3	8
# under 5 years children referred for Malaria	0	0	0	0	0	0	0	0	0	0	0	0	0	0	0	0
15	1	4	4	8	2	9	8	2	0	0	0	4	5	1	0	48	3.2
Treated	1	4	4	7	2	9	8	2	0	0	0	4	5	1	0	47
Referred	0	0	0	1	0	0	0	0	0	0	0	0	0	0	0	1
# under 5 years children given drugs for ARI	1	1	1	7	2	7	8	1	0	0	0	4	0	0	0	32
# under 5 years children referred for ARI	0	0	0	1	0	0	0	0	0	0	0	0	0	0	0	1
# under 5 years children given drugs for Diarrhea	0	3	3	0	0	2	0	1	0	0	0	0	1	1	0	11
# under 5 years children referred for Diarrhea	0	0	0	0	0	0	0	0	0	0	0	0	0	0	0	0
# under 5 years children given drugs for Malaria	0	0	0	0	0	0	0	0	0	0	0	0	4	0	0	4
# under 5 years children referred for Malaria	0	0	0	0	0	0	0	0	0	0	0	0	0	0	0	0
16	1	0	3	1	2	3	0	1	0	0	0	0	2	4	0	17	1.13333
Treated	1	0	3	1	2	3	0	1	0	0	0	0	2	4	0	17
Referred	0	0	0	0	0	0	0	0	0	0	0	0	0	0	0	0
# under 5 years children given drugs for ARI	0	0	1	1	1	1	0	1	0	0	0	0	2	4	0	11
# under 5 years children referred for ARI	0	0	0	0	0	0	0	0	0	0	0	0	0	0	0	0
# under 5 years children given drugs for Diarrhea	1	0	2	0	1	2	0	0	0	0	0	0	0	0	0	6
# under 5 years children referred for Diarrhea	0	0	0	0	0	0	0	0	0	0	0	0	0	0	0	0
# under 5 years children given drugs for Malaria	0	0	0	0	0	0	0	0	0	0	0	0	0	0	0	0
# under 5 years children referred for Malaria	0	0	0	0	0	0	0	0	0	0	0	0	0	0	0	0
17	0	0	0	0	0	0	0	0	0	0	0	0	0	0	0	0	0
Treated	0	0	0	0	0	0	0	0	0	0	0	0	0	0	0	0
Referred	0	0	0	0	0	0	0	0	0	0	0	0	0	0	0	0
# under 5 years children given drugs for ARI	NA - Education only (gCHV works in town with clinic, does not treat)															0
# under 5 years children referred for ARI																0
# under 5 years children given drugs for Diarrhea																0
# under 5 years children referred for Diarrhea																0
# under 5 years children given drugs for Malaria																0
# under 5 years children referred for Malaria																0
18	0	0	0	0	0	0	0	0	0	0	0	0	0	0	0	0	0
Treated	0	0	0	0	0	0	0	0	0	0	0	0	0	0	0	0
Referred	0	0	0	0	0	0	0	0	0	0	0	0	0	0	0	0
# under 5 years children given drugs for ARI	NA - Education only (gCHV works in town with clinic, does not treat)															0
# under 5 years children referred for ARI																0
# under 5 years children given drugs for Diarrhea																0
# under 5 years children referred for Diarrhea																0
# under 5 years children given drugs for Malaria																0
# under 5 years children referred for Malaria																0
GRAND GEDEH																	130.356
1	3	4	6	6	5	3	1	5	5	2	0	0	0	0	0	40	2.66667
Treated	3	4	5	6	5	3	1	5	5	2	0	0	0	0	0	39
Referred	0	0	1	0	0	0	0	0	0	0	0	0	0	0	0	1
# under 5 years children given drugs for ARI	1	0	4	1	1	0	0	1	0	2	0	0	0	0	0	10
# under 5 years children referred for ARI	0	0	0	0	0	0	0	0	0	0	0	0	0	0	0	0
# under 5 years children given drugs for Diarrhea	2	4	1	2	2	2	1	2	5	0	0	0	0	0	0	21
# under 5 years children referred for Diarrhea	0	0	0	0	0	0	0	0	0	0	0	0	0	0	0	0
# under 5 years children given drugs for Malaria	0	0	0	3	2	1	0	2	0	0	0	0	0	0	0	8
# under 5 years children referred for Malaria	0	0	1	0	0	0	0	0	0	0	0	0	0	0	0	1
2	2	0	0	0	2	1	2	4	3	0	2	0	4	0	7	27	1.8
Treated	2	0	0	0	2	1	2	4	3	0	2	0	4	0	7	27
Referred	0	0	0	0	0	0	0	0	0	0	0	0	0	0	0	0
# under 5 years children given drugs for ARI	0	0	0	0	2	1	1	2	0	0	1	0	2	0	3	12
# under 5 years children referred for ARI	0	0	0	0	0	0	0	0	0	0	0	0	0	0	0	0
# under 5 years children given drugs for Diarrhea	2	0	0	0	0	0	1	2	3	0	1	0	2	0	3	14
# under 5 years children referred for Diarrhea	0	0	0	0	0	0	0	0	0	0	0	0	0	0	0	0
# under 5 years children given drugs for Malaria	0	0	0	0	0	0	0	0	0	0	0	0	0	0	1	1
# under 5 years children referred for Malaria	0						0	0	0	0	0	0	0	0	0	0
3	2	2	3	0	0	1	2	0	0	2	3	2	0	4	3	24	1.6
Treated	2	2	3	0	0	1	2	0	0	1	3	2	0	3	2	21
Referred	0	0	0	0	0	0	0	0	0	1	0	0	0	1	1	3
# under 5 years children given drugs for ARI	2	2	3	0	0	0	0	0	0	1	3	1	0	0	0	12
# under 5 years children referred for ARI	0	0	0	0	0	0	0	0	0	0	0	0	0	0	0	0
# under 5 years children given drugs for Diarrhea	0	0	0	0	0	1	2	0	0	0	0	0	0	0	0	3
# under 5 years children referred for Diarrhea	0	0	0	0	0	0	0	0	0	1	0	0	0	0	0	1
# under 5 years children given drugs for Malaria	0	0	0	0	0	0	0	0	0	0	0	1	0	3	2	6
# under 5 years children referred for Malaria	0	0	0	0	0	0	0	0	0	0	0	0	0	1	1	2
4	0	0	0	0	0	0	0	0	0	0	4	0	2	1	3	10	2
Treated	0	0	0	0	0	0	0	0	0	0	4	0	2	1	3	10
Referred	0	0	0	0	0	0	0	0	0	0	0	0	0	0	0	0
# under 5 years children given drugs for ARI	NA (New gCHV)										4	0	2	0	0	6
# under 5 years children referred for ARI											0	0	0	0	0	0
# under 5 years children given drugs for Diarrhea											0	0	0	1	0	1
# under 5 years children referred for Diarrhea											0	0	0	0	0	0
# under 5 years children given drugs for Malaria											0	0	0	0	3	3
# under 5 years children referred for Malaria											0	0	0	0	0	0
5	8	4	2	3	4	10	3	2	3	1	1	3	1	8	2	55	3.66667
Treated	4	4	1	3	4	8	2	2	2	1	1	3	1	6	2	44
Referred	4	0	1	0	0	2	1	0	1	0	0	0	0	2	0	11
# under 5 years children given drugs for ARI	3	1	0	2	3	4	1	2	1	0	0	3	1	3	1	25
# under 5 years children referred for ARI	0	0	0	0	0	0	0	0	0	0	0	0	0	1	0	1
# under 5 years children given drugs for Diarrhea	1	3	1	1	1	4	1	0	1	1	1	0	0	1	0	16
# under 5 years children referred for Diarrhea	0	0	0	0	0	1	0	0	1	0	0	0	0	0	0	2
# under 5 years children given drugs for Malaria	0	0	0	0	0	0	0	0	0	0	0	0	0	2	1	3
# under 5 years children referred for Malaria	4	0	1	0	0	1	1	0	0	0	0	0	0	1	0	8
6	7	2	1	1	1	0	0	0	0	0	0	0	3	4	0	19	1.26667
Treated	6	2	0	0	0	0	0	0	0	0	0	0	3	3	0	14
Referred	1	0	1	1	1	0	0	0	0	0	0	0	0	1	0	5
# under 5 years children given drugs for ARI	3	0	0	0	0	0	0	0	0	0	0	0	2	0	0	5
# under 5 years children referred for ARI	0	0	0	0	0	0	0	0	0	0	0	0	0	0	0	0
# under 5 years children given drugs for Diarrhea	3	2	0	0	0	0	0	0	0	0	0	0	0	0	0	5
# under 5 years children referred for Diarrhea	0	0	0	0	0	0	0	0	0	0	0	0	0	0	0	0
# under 5 years children given drugs for Malaria	0	0	0	0	0	0	0	0	0	0	0	0	1	3	0	4
# under 5 years children referred for Malaria	1	0	1	1	1	0	0	0	0	0	0	0	0	1	0	5
7	0	0	0	0	14	3	1	2	0	0	0	0	12	3	1	36	3.27273
Treated	0	0	0	0	11	3	1	2	0	0	0	0	12	3	1	33
Referred	0	0	0	0	3	0	0	0	0	0	0	0	0	0	0	3
# under 5 years children given drugs for ARI	NA (New gCHV)				4	3	1	0	0	0	0	0	3	2	0	13
# under 5 years children referred for ARI					0	0	0	0	0	0	0	0	0	0	0	0
# under 5 years children given drugs for Diarrhea					7	0	0	2	0	0	0	0	4	0	0	13
# under 5 years children referred for Diarrhea					0	0	0	0	0	0	0	0	0	0	0	0
# under 5 years children given drugs for Malaria					0	0	0	0	0	0	0	0	5	1	1	7
# under 5 years children referred for Malaria					3	0	0	0	0	0	0	0	0	0	0	3
8	0	0	0	0	0	0	0	0	0	0	0	20	7	7	11	45	11.25
Treated	0	0	0	0	0	0	0	0	0	0	0	9	4	0	0	13
Referred	0	0	0	0	0	0	0	0	0	0	0	11	3	7	11	32
# under 5 years children given drugs for ARI	NA (New gCHV)											3	1	0	0	4
# under 5 years children referred for ARI												3	0	3	3	9
# under 5 years children given drugs for Diarrhea												2	1	0	0	3
# under 5 years children referred for Diarrhea												1	0	1	5	7
# under 5 years children given drugs for Malaria												4	2	0	0	6
# under 5 years children referred for Malaria												7	3	3	3	16
9	0	0	0	0	0	0	0	0	0	0	0	0	0	0	1	1	1
Treated	0	0	0	0	0	0	0	0	0	0	0	0	0	0	1	1
Referred	0	0	0	0	0	0	0	0	0	0	0	0	0	0	0	0
# under 5 years children given drugs for ARI	NA (New gCHV)														0	0
# under 5 years children referred for ARI															0	0
# under 5 years children given drugs for Diarrhea															0	0
# under 5 years children referred for Diarrhea															0	0
# under 5 years children given drugs for Malaria															1	1
# under 5 years children referred for Malaria															0	0
10	4	0	5	6	2	3	3	3	4	3	0	4	0	12	5	54	3.6
Treated	4	0	5	6	2	3	3	3	4	3	0	4	0	12	5	54
Referred	0	0	0	0	0	0	0	0	0	0	0	0	0	0	0	0
# under 5 years children given drugs for ARI	2	0	3	4	1	2	1	1	2	2	0	3	0	4	2	27
# under 5 years children referred for ARI	0	0	0	0	0	0	0	0	0	0	0	0	0	0	0	0
# under 5 years children given drugs for Diarrhea	2	0	2	2	1	1	2	2	2	1	0	1	0	5	0	21
# under 5 years children referred for Diarrhea	0	0	0	0	0	0	0	0	0	0	0	0	0	0	0	0
# under 5 years children given drugs for Malaria	0	0	0	0	0	0	0	0	0	0	0	0	0	3	3	6
# under 5 years children referred for Malaria	0	0	0	0	0	0	0	0	0	0	0	0	0	0	0	0
11	2	4	2	3	2	0	0	0	0	0	5	4	2	0	8	32	2.13333
Treated	2	4	2	3	2	0	0	0	0	0	5	4	2	0	8	32
Referred	0	0	0	0	0	0	0	0	0	0	0	0	0	0	0	0
# under 5 years children given drugs for ARI	1	2	0	1	0	0	0	0	0	0	0	0	0	0	0	4
# under 5 years children referred for ARI	0	0	0	0	0	0	0	0	0	0	0	0	0	0	0	0
# under 5 years children given drugs for Diarrhea	1	2	2	2	2	0	0	0	0	0	5	4	0	0	0	18
# under 5 years children referred for Diarrhea	0	0	0	0	0	0	0	0	0	0	0	0	0	0	0	0
# under 5 years children given drugs for Malaria	0	0	0	0	0	0	0	0	0	0	0	0	2	0	8	10
# under 5 years children referred for Malaria	0	0	0	0	0	0	0	0	0	0	0	0	0	0	0	0
12	2	3	1	3	3	6	3	1	1	0	1	3	3	4	1	35	2.33333
Treated	2	2	1	3	3	6	3	1	1	0	1	2	3	4	1	33
Referred	0	1	0	0	0	0	0	0	0	0	0	1	0	0	0	2
# under 5 years children given drugs for ARI	0	2	1	1	1	3	0	0	0	0	1	0	1	1	0	11
# under 5 years children referred for ARI	0	1	0	0	0	0	0	0	0	0	0	1	0	0	0	2
# under 5 years children given drugs for Diarrhea	2	0	0	2	2	3	3	1	1	0	0	2	1	1	0	18
# under 5 years children referred for Diarrhea	0	0	0	0	0	0	0	0	0	0	0	0	0	0	0	0
# under 5 years children given drugs for Malaria	0	0	0	0	0	0	0	0	0	0	0	0	1	2	1	4
# under 5 years children referred for Malaria	0	0	0	0	0	0	0	0	0	0	0	0	0	0	0	0
13	3	1	0	0	1	3	2	0	0	0	0	1	3	4	5	23	1.53333
Treated	3	1	0	0	0	0	1	0	0	0	0	1	3	4	4	17
Referred	0	0	0	0	1	3	1	0	0	0	0	0	0	0	1	6
# under 5 years children given drugs for ARI	2	1	0	0	0	0	1	0	0	0	0	1	0	3	4	12
# under 5 years children referred for ARI	0	0	0	0	0	0	0	0	0	0	0	0	0	0	1	1
# under 5 years children given drugs for Diarrhea	1	0	0	0	0	0	0	0	0	0	0	0	2	1	0	4
# under 5 years children referred for Diarrhea	0	0	0	0	0	0	0	0	0	0	0	0	0	0	0	0
# under 5 years children given drugs for Malaria	0	0	0	0	0	0	0	0	0	0	0	0	1	0	0	1
# under 5 years children referred for Malaria	0	0	0	0	1	3	1	0	0	0	0	0	0	0	0	5
14	8	4	8	1	6	2	9	6	0	3	8	4	4	5	7	75	5
Treated	7	4	8	1	6	2	9	5	0	3	8	4	4	5	7	73
Referred	1	0	0	0	0	0	0	1	0	0	0	0	0	0	0	2
# under 5 years children given drugs for ARI	4	0	2	0	3	2	6	0	0	0	4	1	3	1	1	27
# under 5 years children referred for ARI	0	0	0	0	0	0	0	0	0	0	0	0	0	0	0	0
# under 5 years children given drugs for Diarrhea	3	4	6	1	3	0	3	5	0	0	2	0	0	2	3	32
# under 5 years children referred for Diarrhea	1	0	0	0	0	0	0	1	0	0	0	0	0	0	0	2
# under 5 years children given drugs for Malaria	0	0	0	0	0	0	0	0	0	3	2	3	1	2	3	14
# under 5 years children referred for Malaria	0	0	0	0	0	0	0	0	0	0	0	0	0	0	0	0
15	2	6	0	5	6	5	8	4	3	2	1	2	3	2	0	49	3.26667
Treated	2	6	0	5	6	5	8	4	3	2	1	2	3	2	0	49
Referred	0	0	0	0	0	0	0	0	0	0	0	0	0	0	0	0
# under 5 years children given drugs for ARI	2	4	0	4	5	3	5	4	3	2	1	2	1	0	0	36
# under 5 years children referred for ARI	0	0	0	0	0	0	0	0	0	0	0	0	0	0	0	0
# under 5 years children given drugs for Diarrhea	0	2	0	1	1	2	3	0	0	0	0	0	0	0	0	9
# under 5 years children referred for Diarrhea	0	0	0	0	0	0	0	0	0	0	0	0	0	0	0	0
# under 5 years children given drugs for Malaria	0	0	0	0	0	0	0	0	0	0	0	0	2	2	0	4
# under 5 years children referred for Malaria	0	0	0	0	0	0	0	0	0	0	0	0	0	0	0	0
16	0	0	0	0	0	0	0	0	0	0	8	4	4	2	14	32	6.4
Treated	0	0	0	0	0	0	0	0	0	0	7	4	4	2	14	31
Referred	0	0	0	0	0	0	0	0	0	0	1	0	0	0	0	1
# under 5 years children given drugs for ARI	NA (New gCHV)										1	0	1	0	5	7
# under 5 years children referred for ARI											0	0	0	0	0	0
# under 5 years children given drugs for Diarrhea											6	3	0	1	1	11
# under 5 years children referred for Diarrhea											0	0	0	0	0	0
# under 5 years children given drugs for Malaria											0	1	3	1	8	13
# under 5 years children referred for Malaria											1	0	0	0	0	1
17	0	0	0	0	0	0	0	0	0	0	0	0	2	3	6	11	3.66667
Treated	0	0	0	0	0	0	0	0	0	0	0	0	2	3	6	11
Referred	0	0	0	0	0	0	0	0	0	0	0	0	0	0	0	0
# under 5 years children given drugs for ARI	NA (New gCHV)												0	0	0	0
# under 5 years children referred for ARI													0	0	0	0
# under 5 years children given drugs for Diarrhea													0	0	0	0
# under 5 years children referred for Diarrhea													0	0	0	0
# under 5 years children given drugs for Malaria													2	3	6	11
# under 5 years children referred for Malaria													0	0	0	0
18	1	0	2	0	0	0	0	0	5	0	0	0	2	5	0	15	1
Treated	1	0	2	0	0	0	0	0	4	0	0	0	2	5	0	14
Referred	0	0	0	0	0	0	0	0	1	0	0	0	0	0	0	1
# under 5 years children given drugs for ARI	0	0	1	0	0	0	0	0	1	0	0	0	1	3	0	6
# under 5 years children referred for ARI	0	0	0	0	0	0	0	0	0	0	0	0	0	0	0	0
# under 5 years children given drugs for Diarrhea	0	0	0	0	0	0	0	0	3	0	0	0	0	1	0	4
# under 5 years children referred for Diarrhea	0	0	0	0	0	0	0	0	1	0	0	0	0	0	0	1
# under 5 years children given drugs for Malaria	1	0	1	0	0	0	0	0	0	0	0	0	1	1	0	4
# under 5 years children referred for Malaria	0	0	0	0	0	0	0	0	0	0	0	0	0	0	0	0
19	0	0	0	0	6	2	0	0	0	0	0	0	0	7	0	15	1
Treated	0	0	0	0	6	2	0	0	0	0	0	0	0	7	0	15
Referred	0	0	0	0	0	0	0	0	0	0	0	0	0	0	0	0
# under 5 years children given drugs for ARI	0	0	0	0	3	0	0	0	0	0	0	0	0	0	0	3
# under 5 years children referred for ARI	0	0	0	0	0	0	0	0	0	0	0	0	0	0	0	0
# under 5 years children given drugs for Diarrhea	0	0	0	0	3	2	0	0	0	0	0	0	0	0	0	5
# under 5 years children referred for Diarrhea	0	0	0	0	0	0	0	0	0	0	0	0	0	0	0	0
# under 5 years children given drugs for Malaria	0	0	0	0	0	0	0	0	0	0	0	0	0	7	0	7
# under 5 years children referred for Malaria	0	0	0	0	0	0	0	0	0	0	0	0	0	0	0	0
20	1	3	0	3	3	2	3	0	0	0	0	7	1	1	4	28	1.86667
Treated	1	3	0	1	0	2	3	0	0	0	0	7	1	1	4	23
Referred	0	0	0	2	3	0	0	0	0	0	0	0	0	0	0	5
# under 5 years children given drugs for ARI	1	1	0	0	0	2	1	0	0	0	0	1	0	0	1	7
# under 5 years children referred for ARI	0	0	0	0	0	0	0	0	0	0	0	0	0	0	0	0
# under 5 years children given drugs for Diarrhea	0	2	0	1	0	0	2	0	0	0	0	1	0	0	0	6
# under 5 years children referred for Diarrhea	0	0	0	0	0	0	0	0	0	0	0	0	0	0	0	0
# under 5 years children given drugs for Malaria	0	0	0	0	0	0	0	0	0	0	0	5	1	1	3	10
# under 5 years children referred for Malaria	0	0	0	2	3	0	0	0	0	0	0	0	0	0	0	5
21	4	0	0	0	0	0	0	0	0	0	10	0	7	0	0	21	1.4
Treated	4	0	0	0	0	0	0	0	0	0	10	0	7	0	0	21
Referred	0	0	0	0	0	0	0	0	0	0	0	0	0	0	0	0
# under 5 years children given drugs for ARI	4	0	0	0	0	0	0	0	0	0	0	0	3	0	0	7
# under 5 years children referred for ARI	0	0	0	0	0	0	0	0	0	0	0	0	0	0	0	0
# under 5 years children given drugs for Diarrhea	0	0	0	0	0	0	0	0	0	0	10	0	0	0	0	10
# under 5 years children referred for Diarrhea	0	0	0	0	0	0	0	0	0	0	0	0	0	0	0	0
# under 5 years children given drugs for Malaria	0	0	0	0	0	0	0	0	0	0	0	0	4	0	0	4
# under 5 years children referred for Malaria	0	0	0	0	0	0	0	0	0	0	0	0	0	0	0	0
22	2	1	2	3	3	6	0	0	0	0	0	3	4	6	3	33	2.2
Treated	1	0	1	2	3	6	0	0	0	0	0	3	4	5	2	27
Referred	1	1	1	1	0	0	0	0	0	0	0	0	0	1	1	6
# under 5 years children given drugs for ARI	0	0	0	0	3	6	0	0	0	0	0	1	2	0	0	12
# under 5 years children referred for ARI	0	0	0	0	0	0	0	0	0	0	0	0	0	0	0	0
# under 5 years children given drugs for Diarrhea	1	0	1	2	0	0	0	0	0	0	0	0	0	1	1	6
# under 5 years children referred for Diarrhea	0	0	0	0	0	0	0	0	0	0	0	0	0	0	0	0
# under 5 years children given drugs for Malaria	0	0	0	0	0	0	0	0	0	0	0	2	2	4	1	9
# under 5 years children referred for Malaria	1	1	1	1	0	0	0	0	0	0	0	0	0	1	1	6
23	0	0	3	0	0	3	0	0	0	0	3	0	5	0	0	14	0.933333
Treated	0	0	0	0	0	3	0	0	0	0	3	0	5	0	0	11
Referred	0	0	3	0	0	0	0	0	0	0	0	0	0	0	0	3
# under 5 years children given drugs for ARI	0	0	0	0	0	0	0	0	0	0	3	0	0	0	0	3
# under 5 years children referred for ARI	0	0	3	0	0	0	0	0	0	0	0	0	0	0	0	3
# under 5 years children given drugs for Diarrhea	0	0	0	0	0	3	0	0	0	0	0	0	0	0	0	3
# under 5 years children referred for Diarrhea	0	0	0	0	0	0	0	0	0	0	0	0	0	0	0	0
# under 5 years children given drugs for Malaria	0	0	0	0	0	0	0	0	0	0	0	0	5	0	0	5
# under 5 years children referred for Malaria	0	0	0	0	0	0	0	0	0	0	0	0	0	0	0	0
24	0	0	0	0	0	1	0	0	0	0	6	0	3	4	0	14	0.933333
Treated	0	0	0	0	0	1	0	0	0	0	6	0	3	4	0	14
Referred	0	0	0	0	0	0	0	0	0	0	0	0	0	0	0	0
# under 5 years children given drugs for ARI	0	0	0	0	0	0	0	0	0	0	6	0	0	0	0	6
# under 5 years children referred for ARI	0	0	0	0	0	0	0	0	0	0	0	0	0	0	0	0
# under 5 years children given drugs for Diarrhea	0	0	0	0	0	1	0	0	0	0	0	0	0	0	0	1
# under 5 years children referred for Diarrhea	0	0	0	0	0	0	0	0	0	0	0	0	0	0	0	0
# under 5 years children given drugs for Malaria	0	0	0	0	0	0	0	0	0	0	0	0	3	4	0	7
# under 5 years children referred for Malaria	0	0	0	0	0	0	0	0	0	0	0	0	0	0	0	0
25	4	0	0	0	0	0	1	0	0	0	0	11	4	5	6	31	3.1
Treated	4	0	0	0	0	0	1	0	0	0	0	11	4	5	6	31
Referred	0	0	0	0	0	0	0	0	0	0	0	0	0	0	0	0
# under 5 years children given drugs for ARI	4	NA (New gCHV)					0	0	0	0	0	1	4	1	3	13
# under 5 years children referred for ARI	0						0	0	0	0	0	0	0	0	0	0
# under 5 years children given drugs for Diarrhea	0						1	0	0	0	0	1	0	2	2	6
# under 5 years children referred for Diarrhea	0						0	0	0	0	0	0	0	0	0	0
# under 5 years children given drugs for Malaria	0						0	0	0	0	0	9	0	2	1	12
# under 5 years children referred for Malaria	0						0	0	0	0	0	0	0	0	0	0
Grand Gedeh Above (Cumulative)	55	34	35	34	58	51	38	27	24	13	52	68	76	87	87	739
Treated	48	32	28	30	50	46	36	26	22	12	51	56	73	75	73	658
Referred	7	2	7	4	8	5	2	1	2	1	1	12	3	12	14	81
Grand Gedeh Below (Cumulative)	78	53	63	85	65	59	42	50	13	16	75	95	85	59	51	889
Treated	76	53	61	81	64	59	42	49	12	16	75	85	85	59	50	867
Referred	2	0	2	4	1	0	0	1	1	0	0	10	0	0	1	22
26	14	0	0	17	0	13	0	24	0	0	19	12	5	0	0	104	6.93333
Treated	14	0	0	17	0	13	0	24	0	0	19	12	5	0	0	104
Referred	0	0	0	0	0	0	0	0	0	0	0	0	0	0	0	0
# under 5 years children given drugs for ARI	14	0	0	0	0	13	0	24	0	0	19	0	0	0	0	70
# under 5 years children referred for ARI	0	0	0	0	0	0	0	0	0	0	0	0	0	0	0	0
# under 5 years children given drugs for Diarrhea	0	0	0	17	0	0	0	0	0	0	0	12	0	0	0	29
# under 5 years children referred for Diarrhea	0	0	0	0	0	0	0	0	0	0	0	0	0	0	0	0
# under 5 years children given drugs for Malaria	0	0	0	0	0	0	0	0	0	0	0	0	5	0	0	5
# under 5 years children referred for Malaria	0	0	0	0	0	0	0	0	0	0	0	0	0	0	0	0
27	3	5	5	4	1	2	0	0	0	0	0	0	5	2	1	28	1.86667
Treated	3	5	5	4	1	2	0	0	0	0	0	0	5	2	1	28
Referred	0	0	0	0	0	0	0	0	0	0	0	0	0	0	0	0
# under 5 years children given drugs for ARI	2	3	4	1	1	0	0	0	0	0	0	0	2	1	1	15
# under 5 years children referred for ARI	0	0	0	0	0	0	0	0	0	0	0	0	0	0	0	0
# under 5 years children given drugs for Diarrhea	1	2	1	3	0	2	0	0	0	0	0	0	0	0	0	9
# under 5 years children referred for Diarrhea	0	0	0	0	0	0	0	0	0	0	0	0	0	0	0	0
# under 5 years children given drugs for Malaria	0	0	0	0	0	0	0	0	0	0	0	0	3	1	0	4
# under 5 years children referred for Malaria	0	0	0	0	0	0	0	0	0	0	0	0	0	0	0	0
28	2	4	4	0	5	4	0	0	0	0	6	0	1	3	3	32	2.13333
Treated	2	4	4	0	5	4	0	0	0	0	6	0	1	3	3	32
Referred	0	0	0	0	0	0	0	0	0	0	0	0	0	0	0	0
# under 5 years children given drugs for ARI	2	4	2	0	5	1	0	0	0	0	3	0	0	1	0	18
# under 5 years children referred for ARI	0	0	0	0	0	0	0	0	0	0	0	0	0	0	0	0
# under 5 years children given drugs for Diarrhea	0	0	2	0	0	3	0	0	0	0	3	0	0	0	0	8
# under 5 years children referred for Diarrhea	0	0	0	0	0	0	0	0	0	0	0	0	0	0	0	0
# under 5 years children given drugs for Malaria	0	0	0	0	0	0	0	0	0	0	0	0	1	2	3	6
# under 5 years children referred for Malaria	0	0	0	0	0	0	0	0	0	0	0	0	0	0	0	0
29	2	2	0	2	2	0	2	2	2	2	5	4	1	1	0	27	1.8
Treated	2	2	0	2	2	0	2	2	2	2	5	4	1	1	0	27
Referred	0	0	0	0	0	0	0	0	0	0	0	0	0	0	0	0
# under 5 years children given drugs for ARI	2	1	0	1	0	0	2	1	2	0	3	4	0	0	0	16
# under 5 years children referred for ARI	0	0	0	0	0	0	0	0	0	0	0	0	0	0	0	0
# under 5 years children given drugs for Diarrhea	0	1	0	1	2	0	0	1	0	2	2	0	0	0	0	9
# under 5 years children referred for Diarrhea	0	0	0	0	0	0	0	0	0	0	0	0	0	0	0	0
# under 5 years children given drugs for Malaria	0	0	0	0	0	0	0	0	0	0	0	0	1	1	0	2
# under 5 years children referred for Malaria	0	0	0	0	0	0	0	0	0	0	0	0	0	0	0	0
30	5	6	2	6	5	3	4	0	0	0	7	8	6	3	0	55	3.66667
Treated	5	6	2	6	5	3	4	0	0	0	7	8	6	3	0	55
Referred	0	0	0	0	0	0	0	0	0	0	0	0	0	0	0	0
# under 5 years children given drugs for ARI	1	2	2	6	5	3	4	0	0	0	7	3	4	2	0	39
# under 5 years children referred for ARI	0	0	0	0	0	0	0	0	0	0	0	0	0	0	0	0
# under 5 years children given drugs for Diarrhea	4	4	0	0	0	0	0	0	0	0	0	0	0	0	0	8
# under 5 years children referred for Diarrhea	0	0	0	0	0	0	0	0	0	0	0	0	0	0	0	0
# under 5 years children given drugs for Malaria	0	0	0	0	0	0	0	0	0	0	0	5	2	1	0	8
# under 5 years children referred for Malaria	0	0	0	0	0	0	0	0	0	0	0	0	0	0	0	0
31	5	4	7	8	10	10	5	4	0	0	10	15	14	6	0	98	6.53333
Treated	5	4	7	8	10	10	5	4	0	0	10	15	14	6	0	98
Referred	0	0	0	0	0	0	0	0	0	0	0	0	0	0	0	0
# under 5 years children given drugs for ARI	0	4	4	4	5	6	3	0	0	0	6	5	4	0	0	41
# under 5 years children referred for ARI	0	0	0	0	0	0	0	0	0	0	0	0	0	0	0	0
# under 5 years children given drugs for Diarrhea	5	0	3	4	5	4	2	4	0	0	4	4	5	0	0	40
# under 5 years children referred for Diarrhea	0	0	0	0	0	0	0	0	0	0	0	0	0	0	0	0
# under 5 years children given drugs for Malaria	0	0	0	0	0	0	0	0	0	0	0	6	5	6	0	17
# under 5 years children referred for Malaria	0	0	0	0	0	0	0	0	0	0	0	0	0	0	0	0
32	2	1	0	0	0	0	0	0	0	0	0	0	0	7	0	10	0.666667
Treated	1	1	0	0	0	0	0	0	0	0	0	0	0	7	0	9
Referred	1	0	0	0	0	0	0	0	0	0	0	0	0	0	0	1
# under 5 years children given drugs for ARI	1	0	0	0	0	0	0	0	0	0	0	0	0	6	0	7
# under 5 years children referred for ARI	1	0	0	0	0	0	0	0	0	0	0	0	0	0	0	1
# under 5 years children given drugs for Diarrhea	0	1	0	0	0	0	0	0	0	0	0	0	0	1	0	2
# under 5 years children referred for Diarrhea	0	0	0	0	0	0	0	0	0	0	0	0	0	0	0	0
# under 5 years children given drugs for Malaria	0	0	0	0	0	0	0	0	0	0	0	0	0	0	0	0
# under 5 years children referred for Malaria	0	0	0	0	0	0	0	0	0	0	0	0	0	0	0	0
33	0	0	3	0	5	6	4	1	0	0	0	0	3	1	2	25	1.66667
Treated	0	0	3	0	5	6	4	1	0	0	0	0	3	1	2	25
Referred	0	0	0	0	0	0	0	0	0	0	0	0	0	0	0	0
# under 5 years children given drugs for ARI	0	0	1	0	2	3	2	1	0	0	0	0	1	0	1	11
# under 5 years children referred for ARI	0	0	0	0	0	0	0	0	0	0	0	0	0	0	0	0
# under 5 years children given drugs for Diarrhea	0	0	2	0	3	3	2	0	0	0	0	0	0	0	0	10
# under 5 years children referred for Diarrhea	0	0	0	0	0	0	0	0	0	0	0	0	0	0	0	0
# under 5 years children given drugs for Malaria	0	0	0	0	0	0	0	0	0	0	0	0	2	1	1	4
# under 5 years children referred for Malaria	0	0	0	0	0	0	0	0	0	0	0	0	0	0	0	0
34	1	2	6	5	6	2	5	2	0	0	5	4	8	5	0	51	3.4
Treated	1	2	6	5	6	2	5	2	0	0	5	4	8	5	0	51
Referred	0	0	0	0	0	0	0	0	0	0	0	0	0	0	0	0
# under 5 years children given drugs for ARI	1	0	3	2	3	1	4	2	0	0	3	1	2	2	0	24
# under 5 years children referred for ARI	0	0	0	0	0	0	0	0	0	0	0	0	0	0	0	0
# under 5 years children given drugs for Diarrhea	0	2	3	3	3	1	1	0	0	0	2	3	2	1	0	21
# under 5 years children referred for Diarrhea	0	0	0	0	0	0	0	0	0	0	0	0	0	0	0	0
# under 5 years children given drugs for Malaria	0	0	0	0	0	0	0	0	0	0	0	0	4	2	0	6
# under 5 years children referred for Malaria	0	0	0	0	0	0	0	0	0	0	0	0	0	0	0	0
35	4	3	1	2	1	0	2	1	0	0	1	0	2	2	1	20	1.33333
Treated	4	3	1	2	1	0	2	1	0	0	1	0	2	2	1	20
Referred	0	0	0	0	0	0	0	0	0	0	0	0	0	0	0	0
# under 5 years children given drugs for ARI	3	1	1	1	1	0	0	0	0	0	0	0	0	0	0	7
# under 5 years children referred for ARI	0	0	0	0	0	0	0	0	0	0	0	0	0	0	0	0
# under 5 years children given drugs for Diarrhea	1	2	0	1	0	0	2	1	0	0	1	0	0	0	0	8
# under 5 years children referred for Diarrhea	0	0	0	0	0	0	0	0	0	0	0	0	0	0	0	0
# under 5 years children given drugs for Malaria	0	0	0	0	0	0	0	0	0	0	0	0	2	2	1	5
# under 5 years children referred for Malaria	0	0	0	0	0	0	0	0	0	0	0	0	0	0	0	0
36	5	2	1	5	4	3	0	0	0	0	0	0	3	0	0	23	1.53333
Treated	5	2	1	5	4	3	0	0	0	0	0	0	3	0	0	23
Referred	0	0	0	0	0	0	0	0	0	0	0	0	0	0	0	0
# under 5 years children given drugs for ARI	4	2	1	5	4	3	0	0	0	0	0	0	0	0	0	19
# under 5 years children referred for ARI	0	0	0	0	0	0	0	0	0	0	0	0	0	0	0	0
# under 5 years children given drugs for Diarrhea	1	0	0	0	0	0	0	0	0	0	0	0	0	0	0	1
# under 5 years children referred for Diarrhea	0	0	0	0	0	0	0	0	0	0	0	0	0	0	0	0
# under 5 years children given drugs for Malaria	0	0	0	0	0	0	0	0	0	0	0	0	3	0	0	3
# under 5 years children referred for Malaria	0	0	0	0	0	0	0	0	0	0	0	0	0	0	0	0
37	7	4	0	3	3	4	3	0	2	2	3	17	3	0	0	51	3.4
Treated	7	4	0	3	3	4	3	0	2	2	3	17	3	0	0	51
Referred	0	0	0	0	0	0	0	0	0	0	0	0	0	0	0	0
# under 5 years children given drugs for ARI	1	3	0	3	3	4	3	0	0	2	2	5	0	0	0	26
# under 5 years children referred for ARI	0	0	0	0	0	0	0	0	0	0	0	0	0	0	0	0
# under 5 years children given drugs for Diarrhea	6	1	0	0	0	0	0	0	2	0	1	2	1	0	0	13
# under 5 years children referred for Diarrhea	0	0	0	0	0	0	0	0	0	0	0	0	0	0	0	0
# under 5 years children given drugs for Malaria	0	0	0	0	0	0	0	0	0	0	0	10	2	0	0	12
# under 5 years children referred for Malaria	0	0	0	0	0	0	0	0	0	0	0	0	0	0	0	0
38	6	2	8	3	0	0	0	0	1	0	0	6	5	0	4	35	2.33333
Treated	6	2	8	3	0	0	0	0	1	0	0	6	5	0	4	35
Referred	0	0	0	0	0	0	0	0	0	0	0	0	0	0	0	0
# under 5 years children given drugs for ARI	3	0	4	3	0	0	0	0	0	0	0	4	3	0	2	19
# under 5 years children referred for ARI	0	0	0	0	0	0	0	0	0	0	0	0	0	0	0	0
# under 5 years children given drugs for Diarrhea	3	2	4	0	0	0	0	0	1	0	0	2	0	0	0	12
# under 5 years children referred for Diarrhea	0	0	0	0	0	0	0	0	0	0	0	0	0	0	0	0
# under 5 years children given drugs for Malaria	0	0	0	0	0	0	0	0	0	0	0	0	2	0	2	4
# under 5 years children referred for Malaria	0	0	0	0	0	0	0	0	0	0	0	0	0	0	0	0
39	0	0	0	0	0	0	0	0	0	0	1	0	0	0	0	1	0.0666667
Treated	0	0	0	0	0	0	0	0	0	0	1	0	0	0	0	1
Referred	0	0	0	0	0	0	0	0	0	0	0	0	0	0	0	0
# under 5 years children given drugs for ARI	0	0	0	0	0	0	0	0	0	0	0	0	0	0	0	0
# under 5 years children referred for ARI	0	0	0	0	0	0	0	0	0	0	0	0	0	0	0	0
# under 5 years children given drugs for Diarrhea	0	0	0	0	0	0	0	0	0	0	1	0	0	0	0	1
# under 5 years children referred for Diarrhea	0	0	0	0	0	0	0	0	0	0	0	0	0	0	0	0
# under 5 years children given drugs for Malaria	0	0	0	0	0	0	0	0	0	0	0	0	0	0	0	0
# under 5 years children referred for Malaria	0	0	0	0	0	0	0	0	0	0	0	0	0	0	0	0
40	6	10	10	12	9	7	8	7	3	7	7	8	12	12	14	132	8.8
Treated	6	10	10	12	9	7	8	7	3	7	7	6	12	12	14	130
Referred	0	0	0	0	0	0	0	0	0	0	0	2	0	0	0	2
# under 5 years children given drugs for ARI	3	4	4	4	3	0	3	3	0	5	4	4	4	6	5	52
# under 5 years children referred for ARI	0	0	0	0	0	0	0	0	0	0	0	2	0	0	0	2
# under 5 years children given drugs for Diarrhea	3	6	6	8	6	7	5	4	3	2	3	2	3	2	4	64
# under 5 years children referred for Diarrhea	0	0	0	0	0	0	0	0	0	0	0	0	0	0	0	0
# under 5 years children given drugs for Malaria	0	0	0	0	0	0	0	0	0	0	0	0	5	4	5	14
# under 5 years children referred for Malaria	0	0	0	0	0	0	0	0	0	0	0	0	0	0	0	0
41	2	3	0	5	2	1	4	0	0	0	2	1	5	3	8	36	2.4
Treated	2	3	0	5	2	1	4	0	0	0	2	1	5	3	8	36
Referred	0	0	0	0	0	0	0	0	0	0	0	0	0	0	0	0
# under 5 years children given drugs for ARI	2	3	0	5	2	1	3	0	0	0	1	1	0	1	3	22
# under 5 years children referred for ARI	0	0	0	0	0	0	0	0	0	0	0	0	0	0	0	0
# under 5 years children given drugs for Diarrhea	0	0	0	0	0	0	1	0	0	0	1	0	3	1	2	8
# under 5 years children referred for Diarrhea	0	0	0	0	0	0	0	0	0	0	0	0	0	0	0	0
# under 5 years children given drugs for Malaria	0	0	0	0	0	0	0	0	0	0	0	0	2	1	3	6
# under 5 years children referred for Malaria	0	0	0	0	0	0	0	0	0	0	0	0	0	0	0	0
42	0	0	11	0	0	0	0	0	0	0	0	0	0	0	1	12	3
Treated	0	0	11	0	0	0	0	0	0	0	0	0	0	0	0	11
Referred	0	0	0	0	0	0	0	0	0	0	0	0	0	0	1	1
# under 5 years children given drugs for ARI	0	0	0	NA (New gCHV)											0	0
# under 5 years children referred for ARI	0	0	0												0	0
# under 5 years children given drugs for Diarrhea	0	0	11												0	11
# under 5 years children referred for Diarrhea	0	0	0												0	0
# under 5 years children given drugs for Malaria	0	0	0												0	0
# under 5 years children referred for Malaria	0	0	0												1	1
43	2	1	3	3	6	1	1	7	2	2	0	4	5	6	5	48	3.2
Treated	2	1	2	2	5	1	1	6	1	2	0	4	5	6	5	43
Referred	0	0	1	1	1	0	0	1	1	0	0	0	0	0	0	5
# under 5 years children given drugs for ARI	2	1	1	0	3	1	1	4	0	1	0	4	2	1	1	22
# under 5 years children referred for ARI	0	0	0	0	0	0	0	0	0	0	0	0	0	0	0	0
# under 5 years children given drugs for Diarrhea	0	0	1	2	2	0	0	2	1	1	0	0	1	1	1	12
# under 5 years children referred for Diarrhea	0	0	1	0	0	0	0	1	0	0	0	0	0	0	0	2
# under 5 years children given drugs for Malaria	0	0	0	0	0	0	0	0	0	0	0	0	2	4	3	9
# under 5 years children referred for Malaria	0	0	0	1	1	0	0	0	1	0	0	0	0	0	0	3
44	3	3	2	8	5	2	4	2	1	1	6	10	0	2	4	53	3.53333
Treated	2	3	1	5	5	2	4	2	1	1	6	2	0	2	4	40
Referred	1	0	1	3	0	0	0	0	0	0	0	8	0	0	0	13
# under 5 years children given drugs for ARI	1	2	1	2	3	2	0	0	1	1	3	2	0	0	0	18
# under 5 years children referred for ARI	1	0	0	3	0	0	0	0	0	0	0	0	0	0	0	4
# under 5 years children given drugs for Diarrhea	1	1	0	3	2	0	4	2	0	0	3	0	0	0	0	16
# under 5 years children referred for Diarrhea	0	0	0	0	0	0	0	0	0	0	0	2	0	0	0	2
# under 5 years children given drugs for Malaria	0	0	0	0	0	0	0	0	0	0	0	0	0	2	4	6
# under 5 years children referred for Malaria	0	0	1	0	0	0	0	0	0	0	0	6	0	0	0	7
45	0	0	0	0	0	1	0	0	0	0	1	6	5	4	7	24	1.6
Treated	0	0	0	0	0	1	0	0	0	0	1	6	5	4	7	24
Referred	0	0	0	0	0	0	0	0	0	0	0	0	0	0	0	0
# under 5 years children given drugs for ARI	0	0	0	0	0	1	0	0	0	0	1	3	2	1	2	10
# under 5 years children referred for ARI		0	0	0	0	0	0	0	0	0	0	0	0	0	0	0
# under 5 years children given drugs for Diarrhea	0	0	0	0	0	0	0	0	0	0	0	0	0	0	2	2
# under 5 years children referred for Diarrhea	0	0	0	0	0	0	0	0	0	0	0	0	0	0	0	0
# under 5 years children given drugs for Malaria	0	0	0	0	0	0	0	0	0	0	0	3	3	3	3	12
# under 5 years children referred for Malaria	0	0	0	0	0	0	0	0	0	0	0	0	0	0	0	0
46	9	1	0	2	1	0	0	0	2	2	2	0	2	2	1	24	1.6
Treated	9	1	0	2	1	0	0	0	2	2	2	0	2	2	1	24
Referred	0	0	0	0	0	0	0	0	0	0	0	0	0	0	0	0
# under 5 years children given drugs for ARI	6	1	0	1	1	0	0	0	2	2	0	0	0	1	1	15
# under 5 years children referred for ARI	0	0	0	0	0	0	0	0	0	0	0	0	0	0	0	0
# under 5 years children given drugs for Diarrhea	3	0	0	1	0	0	0	0	0	0	2	0	0	0	0	6
# under 5 years children referred for Diarrhea	0	0	0	0	0	0	0	0	0	0	0	0	0	0	0	0
# under 5 years children given drugs for Malaria	0	0	0	0	0	0	0	0	0	0	0	0	2	1	0	3
# under 5 years children referred for Malaria	0	0	0	0	0	0	0	0	0	0	0	0	0	0	0	0
47	0	0	0	0	0	0	0	0	0	0	0	0	0	0	0	0	0
Treated	0	0	0	0	0	0	0	0	0	0	0	0	0	0	0	0
Referred	0	0	0	0	0	0	0	0	0	0	0	0	0	0	0	0
# under 5 years children given drugs for ARI	NA (New gCHV)													0	0	0
# under 5 years children referred for ARI														0	0	0
# under 5 years children given drugs for Diarrhea														0	0	0
# under 5 years children referred for Diarrhea														0	0	0
# under 5 years children given drugs for Malaria														0	0	0
# under 5 years children referred for Malaria														0	0	0
48	0	0	0	0	0	0	0	0	0	0	0	0	0	0	0	0	0
Treated	0	0	0	0	0	0	0	0	0	0	0	0	0	0	0	0
Referred	0	0	0	0	0	0	0	0	0	0	0	0	0	0	0	0
# under 5 years children given drugs for ARI	NA (New gCHV)														0	0
# under 5 years children referred for ARI															0	0
# under 5 years children given drugs for Diarrhea															0	0
# under 5 years children referred for Diarrhea															0	0
# under 5 years children given drugs for Malaria															0	0
# under 5 years children referred for Malaria															0	0
